# Supplementary material for: Pro-Inflammatory Diet Is Correlated with High Veillonella rogosae, Gut Inflammation and Clinical Relapse of Inflammatory Bowel Disease
Source: Nutrients. 2023 Sep 26;15(19):4148. doi: 10.3390/nu15194148 (PMC10574102; doi:10.3390/nu15194148)
Supplement: Supplementary file 1 [file nutrients-15-04148-s001.zip]

Archive with 1 entries (1 files):
- nutrients-2579901-supplementary.pdf
